# Supplementary material for: Detection and Molecular Characterization of Blastocystis Species in Polish Soldiers Stationed in the Republic of Kosovo
Source: Int J Mol Sci. 2023 Sep 14;24(18):14100. doi: 10.3390/ijms241814100 (PMC10531639; doi:10.3390/ijms241814100)
Supplement: Supplementary file 1 [file ijms-24-14100-s001.zip]

Archive with 1 entries (1 files):
- ijms-2482620-supplementary.pdf
